# Supplementary material for: Metagenomic data of DNA viruses of poultry affected with respiratory tract infection
Source: Data Brief. 2017 Nov 13;16:157–60. doi: 10.1016/j.dib.2017.11.033 (PMC5847339; doi:10.1016/j.dib.2017.11.033)
Supplement: Supplementary file 2 — Supplementary material [file mmc2.xlsx]

## Sheet: Sheet 1 - Table 1_Data showing 
Table 1:Data showing number of samples collected from different farms of Gujarat State having severe infection
Accession No.	Poultry Farm (PF)	Village/Town	Age of Poultry Bird	No. of Samples collected	Latitude and Longitute
MAUZ00000000	Unique PF	Mogri	40 days	4	22° 31' 39.1584'' N 72° 55' 57.9684'' E
MAVA00000000	Ketul PF	Bansal	20 days	5	30° 52' 35.6628'' N 75° 51' 17.5284'' E
MAVB00000000	Nasib PF	Godhra	19 days	2	22° 46' 43.6944'' N 73° 36' 51.408'' E
MAVC00000000	Panchmahal PF	Godhra	22 days	4	22° 46' 43.6944'' N 73° 36' 51.408'' E
MAVD00000000	Jay PF	Vaghasi	30 days	5	22° 32' 46.5756'' N 72° 58' 58.8468'' E
MAVE00000000	Faizan PF	Anklav	13 days	5	22° 22' 38.9136'' N 72° 59' 57.1236'' E
MAVF00000000	S. K. PF	Petlad	26 days	5	22° 29' 1.014'' N 72° 48' 4.8636'' E
MAVG00000000	Shahin PF	Anand	22 days	4	22° 33' 52.2648'' N 72° 55' 43.9356'' E
