# Supplementary material for: Metagenomic data of DNA viruses of poultry affected with respiratory tract infection
Source: Data Brief. 2017 Nov 13;16:157–60. doi: 10.1016/j.dib.2017.11.033 (PMC5847339; doi:10.1016/j.dib.2017.11.033)
Supplement: Supplementary file 3 — Supplementary material [file mmc3.xlsx]

## Sheet: Sheet 1 - Table 2_ DNA Quantifi
Table 2: DNA Quantification
Sample No./ Accesion No.	DNA (ng/ul)	Amplified Product (WGA)
MAUZ00000000	0.374	366 ng/ul
MAVA00000000	13.8	514 ng/ul
MAVB00000000	0.778	672 ng/ul
MAVC00000000	Too low	292 ng/ul
MAVD00000000	Too low	710 ng/ul
MAVE00000000	0.278	566 ng/ul
MAVF00000000	0.976	362 ng/ul
MAVG00000000	3.34	802 ng/ul
