# Supplementary material for: Metagenomic data of DNA viruses of poultry affected with respiratory tract infection
Source: Data Brief. 2017 Nov 13;16:157–60. doi: 10.1016/j.dib.2017.11.033 (PMC5847339; doi:10.1016/j.dib.2017.11.033)
Supplement: Supplementary file 4 — Supplementary material [file mmc4.xlsx]

## Sheet: Sheet 1 - Table 3_ Quality and 
Table 3: Quality and length filtering of DNA virus reads
Accesion No.	Total Reads	Total Bases	Mean Read Length	Reads <50 bp	Reads <20 quality score	High Quality bases	High Quality Mean Length	Total High Quality Reads used for Screening	% High Quality Reads
MAUZ00000000	884693	234805603	265.41	55341	13834	222392266	287.33	815518	92
MAVA00000000	1015266	289626968	285.27	49946	16164	282033137	301.95	949156	93
MAVB00000000	904801	220715149	243.94	58637	15331	212134615	263.8	830833	92
MAVC00000000	265217	46713857	176.13	46282	5798	44118624	209.19	213137	80
MAVD00000000	1062736	218881880	205.96	95737	21813	206636396	230.38	945186	89
MAVE00000000	783283	141444442	180.58	104810	17928	133273138	207.2	660545	84
MAVF00000000	906034	202975398	224.03	91369	18471	194844941	248.98	796194	88
MAVG00000000	1066209	272470080	255.55	84806	17698	263441632	277.91	963705	90
