# Supplementary material for: Metagenomic data of DNA viruses of poultry affected with respiratory tract infection
Source: Data Brief. 2017 Nov 13;16:157–60. doi: 10.1016/j.dib.2017.11.033 (PMC5847339; doi:10.1016/j.dib.2017.11.033)
Supplement: Supplementary file 5 — Supplementary material [file mmc5.xlsx]

## Sheet: Sheet 1 - Table 4_ Host specifi
Table 4: Host specific screening of high quality reads using Galus galus genome
Accesion No.	Total High Quality Reads used for Screening	Number of Reads aligned to Host	Percentage of Reads aligned to Host	No. of Reads unaligned to host	Percentage of Reads unaligned to Host	No. of Remaining bases	No. of Remaining bases in MB
MAUZ00000000	815518	283000	0.347	532518	0.653	150412375	150
MAVA00000000	949156	87392	0.0921	861764	0.9079	272863210	272
MAVB00000000	830833	111855	0.1346	718978	0.8654	199324024	199
MAVC00000000	213137	92406	0.4335	120731	0.5664	25500359	25
MAVD00000000	945186	302838	0.3204	642348	0.6796	162062566	162
MAVE00000000	660545	255463	0.3867	405082	0.6133	91345731	91
MAVF00000000	796194	319368	0.4011	476826	0.5989	91640245	91
MAVG00000000	963705	407625	0.423	556080	0.577	58889723	58
