# Supplementary material for: Metagenomic data of DNA viruses of poultry affected with respiratory tract infection
Source: Data Brief. 2017 Nov 13;16:157–60. doi: 10.1016/j.dib.2017.11.033 (PMC5847339; doi:10.1016/j.dib.2017.11.033)
Supplement: Supplementary file 6 — Supplementary material [file mmc6.xlsx]

## Sheet: Sheet 1 - Table 5_ De novo asse
Table 5: De novo assembly by SPAdes
Assembly	Count
# contigs (>= 0 bp)	15746
# contigs (>= 1000 bp)	877
# contigs (>= 5000 bp)	68
# contigs (>= 10000 bp)	12
# contigs (>= 25000 bp)	0
# contigs (>= 50000 bp)	0
Total length (>= 0 bp)	7676901
Total length (>= 1000 bp)	1986782
Total length (>= 5000 bp)	499216
Total length (>= 10000 bp)	145663
Total length (>= 25000 bp)	0
Total length (>= 50000 bp)	0
Largest contig	21535
Total length	145663
GC (%)	44.22
N50	475
N75	409
L50	3616
L75	8050
# N's per 100 kbp	0
